# Supplementary material for: COVID-19: the perfect vector for a mental health epidemic
Source: BJPsych Bull. 2020 Jun 1:1–7. doi: 10.1192/bjb.2020.60 (PMC7308597; doi:10.1192/bjb.2020.60)
Supplement: Supplementary file 1 [file S2056469420000601sup001.zip]

Archive with 5 entries (5 files):
- coi_disclosure_BD.pdf
- coi_disclosure_GT.pdf
- coi_disclosure_IH.pdf
- coi_disclosure_JS.pdf
- coi_disclosure_SG.pdf
